# Supplementary material for: N,Nʹ-Diarylurea Derivatives (CTPPU) Inhibited NSCLC Cell Growth and Induced Cell Cycle Arrest through Akt/GSK-3β/c-Myc Signaling Pathway
Source: Int J Mol Sci. 2023 Jan 10;24(2):1357. doi: 10.3390/ijms24021357 (PMC9866857; doi:10.3390/ijms24021357)
Supplement: Supplementary file 1 [file ijms-24-01357-s001.zip]

Archive with 1 entries (1 files):
- ijms-2154907-supplementary.pdf
